# Supplementary material for: Global maps of transcription factor properties reveal threshold-based formation of DNA-bound and mobile clusters
Source: Sci Adv. 2026 Feb 27;12(9):eady3909. doi: 10.1126/sciadv.ady3909 (PMC12947891; doi:10.1126/sciadv.ady3909)
Supplement: Supplementary file 2 — Movies S1 to S3 [file sciadv.ady3909_movies_s1_to_s3.zip]

Archive with 3 entries (3 files):
- ady3909_movie_s1.mp4
- ady3909_movie_s2.avi
- ady3909_movie_s3.mp4
